# Supplementary material for: Genome-wide association study of the antibody response to Corynebacterium pseudotuberculosis in sheep
Source: Arch Anim Breed. 2025 Feb 11;68(1):109–24. doi: 10.5194/aab-68-109-2025 (PMC13239483; doi:10.5194/aab-68-109-2025)
Supplement: The supplement related to this article is available online at https://doi.org/10.5194/aab-68-109-2025-supplement. [file aab-68-109-2025-supplement.zip]

Archive with 3 entries (3 files):
- Supplementary material Fig.S1-Fig.S4.docx
- aab-68-109-2025-supplement-title-page.pdf
- Supplementary table S1 fin.xlsx
